# Supplementary material for: Single‐Cell RNA‐Sequencing Provides Insight into Skeletal Muscle Evolution during the Selection of Muscle Characteristics
Source: Adv Sci (Weinh). 2023 Oct 23;10(35):2305080. doi: 10.1002/advs.202305080 (PMC10724408; doi:10.1002/advs.202305080)
Supplement: Supplementary file 2 — Supplemental Table 2 [file ADVS-10-2305080-s001.xlsx]

## Sheet: Duroc.vs.Laiwu.vs. Wild. NES
Table 2: Enriched GSEA terms of biological processes on up-regulated genes of each homologous cell subpopulation among breeds
		Endo	Pdgfrb+ cells	Glial cells	Lymphoid cells	Myeloid cells	HSCs	Trib1+ satellite cells	Hes1+ satellite cells	Satellite stem cells	MSCs	Myl1+ myoblasts	Mymk+ myoblats	Adipocytes	Committed preadipocytes	CD142-like FAPs	Interstitial cells	Transitional FAPs	Myocytes-like FAPs	MT-rich FAPs	Tenocytes
Wild vs Laiwu	NEUROACTIVE_LIGAND_RECEPTOR_INTERACTION	-1.52459	-1.38964								-1.66436	1.21886	-1.32287	1.20266	0.851307	1.1313	1.32326	-1.45277	-1.37144	-1.3764	1.44773
Wild vs Laiwu	METABOLISM_OF_XENOBIOTICS_BY_CYTOCHROME_P450	-1.6553								-1.61883					-1.73833	-2.13951	-1.90709			-1.85257
Wild vs Laiwu	BIOSYNTHESIS_OF_UNSATURATED_FATTY_ACIDS	-1.57505
Wild vs Laiwu	MELANOMA	-1.42645
Wild vs Laiwu	PHOSPHATIDYLINOSITOL_SIGNALING_SYSTEM		1.42993			1.36406									1.37272						1.35501
Wild vs Laiwu	RIG_I_LIKE_RECEPTOR_SIGNALING_PATHWAY		1.42928					1.60298		1.80784				1.42922	1.77174	1.82231	1.47577	1.36483	1.56545		1.46862
Wild vs Laiwu	FRUCTOSE_AND_MANNOSE_METABOLISM		1.46069															-1.52026
Wild vs Laiwu	INSULIN_SIGNALING_PATHWAY		1.35232
Wild vs Laiwu	HEMATOPOIETIC_CELL_LINEAGE			-1.8149
Wild vs Laiwu	TOLL_LIKE_RECEPTOR_SIGNALING_PATHWAY			-1.62233
Wild vs Laiwu	MISMATCH_REPAIR			1.7016							-1.66935
Wild vs Laiwu	T_CELL_RECEPTOR_SIGNALING_PATHWAY			-1.53539
Wild vs Laiwu	ADHERENS_JUNCTION			1.48303				1.46464							1.41538	1.70372
Wild vs Laiwu	CYTOSOLIC_DNA_SENSING_PATHWAY			-1.51109		1.43554				1.59782				1.4902	1.59722	1.86624			1.46868
Wild vs Laiwu	DRUG_METABOLISM_CYTOCHROME_P450			-1.58516				-1.88822	-1.88084		-1.47241			-1.66511	-2.12962	-1.78425	-1.81704		-1.51837	-1.8026
Wild vs Laiwu	ARRHYTHMOGENIC_RIGHT_VENTRICULAR_CARDIOMYOPATHY_ARVC			-1.41754					1.4515								1.3971
Wild vs Laiwu	PROTEASOME			1.4339							2.10722					1.62996
Wild vs Laiwu	GLYOXYLATE_AND_DICARBOXYLATE_METABOLISM				-1.64843
Wild vs Laiwu	HEDGEHOG_SIGNALING_PATHWAY				1.48087		1.49162													1.53397
Wild vs Laiwu	LYSOSOME					-1.41687
Wild vs Laiwu	DNA_REPLICATION					-1.50029					-2.17023
Wild vs Laiwu	INOSITOL_PHOSPHATE_METABOLISM					1.37737						1.57216
Wild vs Laiwu	TGF_BETA_SIGNALING_PATHWAY						1.48312
Wild vs Laiwu	ARGININE_AND_PROLINE_METABOLISM						1.56031			1.53926			-1.52705
Wild vs Laiwu	JAK_STAT_SIGNALING_PATHWAY						1.428	1.37476	1.47973							1.62061	1.40984
Wild vs Laiwu	PRION_DISEASES						-1.43515											-1.4537
Wild vs Laiwu	B_CELL_RECEPTOR_SIGNALING_PATHWAY						1.35348		-1.34793				1.42042
Wild vs Laiwu	EPITHELIAL_CELL_SIGNALING_IN_HELICOBACTER_PYLORI_INFECTION						1.35795
Wild vs Laiwu	AXON_GUIDANCE							1.53928	1.35678
Wild vs Laiwu	CALCIUM_SIGNALING_PATHWAY							1.42337	1.36374	1.5212							1.42238				1.5791
Wild vs Laiwu	ARACHIDONIC_ACID_METABOLISM							-1.61163	-1.89808	-1.83784					-1.80066		-1.69328
Wild vs Laiwu	ALANINE_ASPARTATE_AND_GLUTAMATE_METABOLISM							1.44734				1.61315	-1.64069		-1.56414	-1.62912	-1.57702	-1.53073
Wild vs Laiwu	PATHWAYS_IN_CANCER							1.22548		1.27681					1.52329
Wild vs Laiwu	FOCAL_ADHESION								1.55643						1.41706	-1.48557	1.32444		1.36443
Wild vs Laiwu	HYPERTROPHIC_CARDIOMYOPATHY_HCM								1.62523			1.41098				1.37805					1.3964
Wild vs Laiwu	REGULATION_OF_ACTIN_CYTOSKELETON								1.45797						1.43766
Wild vs Laiwu	CELL_ADHESION_MOLECULES_CAMS								-1.48448				1.47373	-1.64453							1.46157
Wild vs Laiwu	SMALL_CELL_LUNG_CANCER								1.56946				1.44044		1.50554	1.41767	1.46479		1.40992		1.37074
Wild vs Laiwu	NOTCH_SIGNALING_PATHWAY								1.60889							1.51618
Wild vs Laiwu	DILATED_CARDIOMYOPATHY								1.54241			1.5226									1.36769
Wild vs Laiwu	ECM_RECEPTOR_INTERACTION								1.56424	-1.34502		1.4371			1.45156	-1.52159			1.74037
Wild vs Laiwu	DRUG_METABOLISM_OTHER_ENZYMES								-1.76443
Wild vs Laiwu	INTESTINAL_IMMUNE_NETWORK_FOR_IGA_PRODUCTION								1.60742			1.56315	1.78087								1.59782
Wild vs Laiwu	NON_SMALL_CELL_LUNG_CANCER								1.51955
Wild vs Laiwu	DORSO_VENTRAL_AXIS_FORMATION								1.49822							1.52783
Wild vs Laiwu	GLYCINE_SERINE_AND_THREONINE_METABOLISM									-1.64191						-1.63805	-1.7222
Wild vs Laiwu	SYSTEMIC_LUPUS_ERYTHEMATOSUS									1.52062			1.6754		1.4849
Wild vs Laiwu	TIGHT_JUNCTION									1.33646							1.39652
Wild vs Laiwu	CELL_CYCLE										-1.85818										-1.35655
Wild vs Laiwu	PROGESTERONE_MEDIATED_OOCYTE_MATURATION										-1.61765							-1.67075
Wild vs Laiwu	OOCYTE_MEIOSIS										-1.55738			1.3589			-1.3466
Wild vs Laiwu	HOMOLOGOUS_RECOMBINATION										-1.76588
Wild vs Laiwu	BASE_EXCISION_REPAIR										-1.76225
Wild vs Laiwu	P53_SIGNALING_PATHWAY										-1.59516
Wild vs Laiwu	LEUKOCYTE_TRANSENDOTHELIAL_MIGRATION										-1.44654										1.5571
Wild vs Laiwu	PATHOGENIC_ESCHERICHIA_COLI_INFECTION										-1.48708							1.43506
Wild vs Laiwu	BASAL_CELL_CARCINOMA										-1.46188				1.61568					1.59416
Wild vs Laiwu	VIBRIO_CHOLERAE_INFECTION										-1.43702
Wild vs Laiwu	NUCLEOTIDE_EXCISION_REPAIR										-1.42993
Wild vs Laiwu	PRIMARY_IMMUNODEFICIENCY											-1.65436	1.68601								1.64058
Wild vs Laiwu	GLYCOSAMINOGLYCAN_BIOSYNTHESIS_HEPARAN_SULFATE											1.57087			1.49297		1.56334
Wild vs Laiwu	SPLICEOSOME											1.38222
Wild vs Laiwu	MAPK_SIGNALING_PATHWAY												1.45582
Wild vs Laiwu	ABC_TRANSPORTERS												1.65542								1.6104
Wild vs Laiwu	TRYPTOPHAN_METABOLISM												-1.72167
Wild vs Laiwu	VALINE_LEUCINE_AND_ISOLEUCINE_DEGRADATION												-1.49791			-1.50448	-2.01637
Wild vs Laiwu	LONG_TERM_DEPRESSION												-1.36926
Wild vs Laiwu	BUTANOATE_METABOLISM												-1.55966					-1.53467
Wild vs Laiwu	CYTOKINE_CYTOKINE_RECEPTOR_INTERACTION												-1.31034			1.59347			1.62492		1.47032
Wild vs Laiwu	ENDOCYTOSIS														1.40324
Wild vs Laiwu	COMPLEMENT_AND_COAGULATION_CASCADES														1.55047	1.87859
Wild vs Laiwu	GLUTATHIONE_METABOLISM														-1.57113		-1.745
Wild vs Laiwu	LEISHMANIA_INFECTION														1.4308
Wild vs Laiwu	GLYCOSAMINOGLYCAN_BIOSYNTHESIS_CHONDROITIN_SULFATE														1.49061
Wild vs Laiwu	SELENOAMINO_ACID_METABOLISM														-1.54858		-1.61947
Wild vs Laiwu	BLADDER_CANCER														1.41868
Wild vs Laiwu	OXIDATIVE_PHOSPHORYLATION															-1.60441					-1.55231
Wild vs Laiwu	STEROID_BIOSYNTHESIS															-1.84414
Wild vs Laiwu	PPAR_SIGNALING_PATHWAY															-1.62309
Wild vs Laiwu	PROTEIN_EXPORT															-1.54687
Wild vs Laiwu	ALDOSTERONE_REGULATED_SODIUM_REABSORPTION															-1.51039	1.54808
Wild vs Laiwu	CYSTEINE_AND_METHIONINE_METABOLISM															-1.51121
Wild vs Laiwu	VASCULAR_SMOOTH_MUSCLE_CONTRACTION																1.51362
Wild vs Laiwu	HISTIDINE_METABOLISM																	-1.52627		-1.61452
Wild vs Laiwu	AMINOACYL_TRNA_BIOSYNTHESIS																		1.48148
Wild vs Laiwu	GLYCOLYSIS_GLUCONEOGENESIS																			-1.38311
Wild vs Laiwu	ADIPOCYTOKINE_SIGNALING_PATHWAY																			1.39163
Wild vs Laiwu	PARKINSONS_DISEASE																				-1.50307
Duroc vs Laiwu	MAPK_SIGNALING_PATHWAY	-1.39756											1.37764
Duroc vs Laiwu	BASE_EXCISION_REPAIR	1.64554									1.44053	1.60224			1.55097		1.48053	-1.50352			1.5301
Duroc vs Laiwu	GLYCOSYLPHOSPHATIDYLINOSITOL_GPI_ANCHOR_BIOSYNTHESIS	-1.57986
Duroc vs Laiwu	B_CELL_RECEPTOR_SIGNALING_PATHWAY		1.67819							-1.64964					1.37998
Duroc vs Laiwu	RIG_I_LIKE_RECEPTOR_SIGNALING_PATHWAY		1.69415	1.50899	1.37813	1.56963		1.7676	1.72012	1.6827	1.52479			-0.856494	2.21238	2.17842	2.02042	1.53133	1.66676	1.75784	1.70428
Duroc vs Laiwu	LEISHMANIA_INFECTION		1.66913												1.84946	1.70187	1.44208		1.71551	1.59833	1.43215
Duroc vs Laiwu	NITROGEN_METABOLISM		-1.78145			-1.57792	-1.81784		-1.85964	-1.66318				-1.60317
Duroc vs Laiwu	HOMOLOGOUS_RECOMBINATION		1.61714										1.43875								1.48448
Duroc vs Laiwu	CYTOSOLIC_DNA_SENSING_PATHWAY		1.52229			1.78374					1.81744				2.01218	2.04096	1.78298	1.75621	1.59534	1.47476
Duroc vs Laiwu	RETINOL_METABOLISM		-1.64349				1.38906			-1.7279
Duroc vs Laiwu	SMALL_CELL_LUNG_CANCER		1.46589												1.39476				1.61443		1.64119
Duroc vs Laiwu	NATURAL_KILLER_CELL_MEDIATED_CYTOTOXICITY		1.43813												1.59316	1.38365	1.53165
Duroc vs Laiwu	CELL_CYCLE		1.36348								1.70001				1.78934				1.4706
Duroc vs Laiwu	GLYOXYLATE_AND_DICARBOXYLATE_METABOLISM		1.50387
Duroc vs Laiwu	VASCULAR_SMOOTH_MUSCLE_CONTRACTION			-1.62491																	1.36684
Duroc vs Laiwu	AMINO_SUGAR_AND_NUCLEOTIDE_SUGAR_METABOLISM			1.62298
Duroc vs Laiwu	COMPLEMENT_AND_COAGULATION_CASCADES			-1.6932						-1.51509				-1.48234
Duroc vs Laiwu	CYTOKINE_CYTOKINE_RECEPTOR_INTERACTION			1.46955			1.2198					1.38546		-1.66524	1.32077	1.67432			1.37393	1.42505	1.4968
Duroc vs Laiwu	CELL_ADHESION_MOLECULES_CAMS			1.45377		1.68111	1.33417			-1.56831	1.36333			-1.3739					1.38772		1.39492
Duroc vs Laiwu	CALCIUM_SIGNALING_PATHWAY			-1.34121							-1.26325			-1.31399
Duroc vs Laiwu	ANTIGEN_PROCESSING_AND_PRESENTATION			1.46417											1.56305			1.49648	1.55627
Duroc vs Laiwu	JAK_STAT_SIGNALING_PATHWAY			1.35512				1.41862	1.41548						1.38464	1.39733	1.58005			1.46138
Duroc vs Laiwu	DRUG_METABOLISM_CYTOCHROME_P450				1.5583													-1.5761
Duroc vs Laiwu	HEDGEHOG_SIGNALING_PATHWAY				1.55605									-1.55722		1.41786
Duroc vs Laiwu	BASAL_CELL_CARCINOMA				1.48119							-1.72733
Duroc vs Laiwu	ECM_RECEPTOR_INTERACTION				1.40438					-1.586			1.3842	-1.42208
Duroc vs Laiwu	TOLL_LIKE_RECEPTOR_SIGNALING_PATHWAY				1.33122									-1.51761	1.51212	1.36218	1.40024		1.41663	1.58558	1.33427
Duroc vs Laiwu	T_CELL_RECEPTOR_SIGNALING_PATHWAY					1.52523		1.39676							1.36486
Duroc vs Laiwu	AXON_GUIDANCE					1.49231		1.67427	1.39553					-1.47899					1.40127
Duroc vs Laiwu	LEUKOCYTE_TRANSENDOTHELIAL_MIGRATION					1.49587															1.41781
Duroc vs Laiwu	EPITHELIAL_CELL_SIGNALING_IN_HELICOBACTER_PYLORI_INFECTION					1.42001
Duroc vs Laiwu	PROPANOATE_METABOLISM					-1.62728
Duroc vs Laiwu	DNA_REPLICATION					-1.53481					1.78124			1.90247	1.88633	1.59343					1.42117
Duroc vs Laiwu	NEUROACTIVE_LIGAND_RECEPTOR_INTERACTION					1.35223	1.37374			-1.42268	-1.66462		1.36925	-1.37836	-1.32458	-1.32743	-1.36341			-1.38445
Duroc vs Laiwu	DRUG_METABOLISM_OTHER_ENZYMES					-1.49345
Duroc vs Laiwu	GLUTATHIONE_METABOLISM					-1.42602									-1.78896	-1.90148	-1.58328	-1.56986
Duroc vs Laiwu	GLYCINE_SERINE_AND_THREONINE_METABOLISM						-1.48995								-1.65623			-1.65042
Duroc vs Laiwu	RNA_DEGRADATION						1.27908
Duroc vs Laiwu	HYPERTROPHIC_CARDIOMYOPATHY_HCM							-1.53095		-1.41235	-1.36578			-1.57748
Duroc vs Laiwu	DORSO_VENTRAL_AXIS_FORMATION							1.79831
Duroc vs Laiwu	DILATED_CARDIOMYOPATHY							-1.52938		-1.37161	-1.3782			-1.48635
Duroc vs Laiwu	ARRHYTHMOGENIC_RIGHT_VENTRICULAR_CARDIOMYOPATHY_ARVC							-1.5559		-1.49951				-1.49938						-1.50458
Duroc vs Laiwu	ADIPOCYTOKINE_SIGNALING_PATHWAY							1.48538
Duroc vs Laiwu	BASAL_TRANSCRIPTION_FACTORS							1.55588
Duroc vs Laiwu	GLYCOSAMINOGLYCAN_BIOSYNTHESIS_CHONDROITIN_SULFATE							1.52998
Duroc vs Laiwu	SPLICEOSOME							1.365	1.37985						1.39749
Duroc vs Laiwu	CARDIAC_MUSCLE_CONTRACTION							-1.38041			-1.36499
Duroc vs Laiwu	LYSINE_DEGRADATION							1.46939	1.59699
Duroc vs Laiwu	ALDOSTERONE_REGULATED_SODIUM_REABSORPTION							1.49873	1.58013								1.48127
Duroc vs Laiwu	OOCYTE_MEIOSIS							1.34275			1.36772				1.39412
Duroc vs Laiwu	PROTEASOME								1.65484					1.83044	1.53295	1.82117
Duroc vs Laiwu	ARACHIDONIC_ACID_METABOLISM								-1.69709	-1.49224					-2.0438	-1.88872	-1.61485	-1.61227		-1.47576
Duroc vs Laiwu	FATTY_ACID_METABOLISM								1.58454
Duroc vs Laiwu	OXIDATIVE_PHOSPHORYLATION								1.45631
Duroc vs Laiwu	RENAL_CELL_CARCINOMA								1.46485
Duroc vs Laiwu	CHRONIC_MYELOID_LEUKEMIA								1.44531
Duroc vs Laiwu	OLFACTORY_TRANSDUCTION								1.54644										-1.68216
Duroc vs Laiwu	PATHOGENIC_ESCHERICHIA_COLI_INFECTION								1.49059
Duroc vs Laiwu	GLIOMA								1.44059
Duroc vs Laiwu	PARKINSONS_DISEASE								1.35741												-1.46677
Duroc vs Laiwu	PHOSPHATIDYLINOSITOL_SIGNALING_SYSTEM								1.39191		1.43498	-1.41167
Duroc vs Laiwu	REGULATION_OF_ACTIN_CYTOSKELETON									-1.35506					1.3189
Duroc vs Laiwu	MELANOMA									-1.38577
Duroc vs Laiwu	PRIMARY_IMMUNODEFICIENCY									-1.47189	1.57518		1.57189		1.55311	1.45999				1.56459
Duroc vs Laiwu	MISMATCH_REPAIR										1.60365			1.93805	1.4822
Duroc vs Laiwu	PROGESTERONE_MEDIATED_OOCYTE_MATURATION										1.49061			-1.41017	1.36556
Duroc vs Laiwu	INOSITOL_PHOSPHATE_METABOLISM										1.45027			-1.45958
Duroc vs Laiwu	GLYCOSAMINOGLYCAN_BIOSYNTHESIS_HEPARAN_SULFATE										1.45444								1.51449
Duroc vs Laiwu	UBIQUITIN_MEDIATED_PROTEOLYSIS											1.50695			1.46318
Duroc vs Laiwu	PATHWAYS_IN_CANCER											-1.27962			1.3591						1.28256
Duroc vs Laiwu	MELANOGENESIS											-1.42924						-1.42727
Duroc vs Laiwu	SYSTEMIC_LUPUS_ERYTHEMATOSUS											1.52668			1.66456	1.43764			1.53526	1.45546	1.46276
Duroc vs Laiwu	ABC_TRANSPORTERS											1.52664									1.46111
Duroc vs Laiwu	BLADDER_CANCER											-1.44569
Duroc vs Laiwu	FC_GAMMA_R_MEDIATED_PHAGOCYTOSIS												-1.30493		1.52752
Duroc vs Laiwu	GLYCEROLIPID_METABOLISM												1.41477								1.47274
Duroc vs Laiwu	APOPTOSIS													-1.49414	1.36636
Duroc vs Laiwu	AMINOACYL_TRNA_BIOSYNTHESIS													-1.61037
Duroc vs Laiwu	FOCAL_ADHESION													-1.30479		-1.49874
Duroc vs Laiwu	STEROID_BIOSYNTHESIS														1.71404				1.60253	1.51413	1.55567
Duroc vs Laiwu	PYRIMIDINE_METABOLISM														1.56421
Duroc vs Laiwu	CIRCADIAN_RHYTHM_MAMMAL														1.63945	1.71965
Duroc vs Laiwu	NEUROTROPHIN_SIGNALING_PATHWAY														1.39092
Duroc vs Laiwu	TYPE_II_DIABETES_MELLITUS														1.59027				1.6132
Duroc vs Laiwu	CHEMOKINE_SIGNALING_PATHWAY														1.3928	1.52799					1.45569
Duroc vs Laiwu	NUCLEOTIDE_EXCISION_REPAIR														1.46958
Duroc vs Laiwu	PANCREATIC_CANCER														1.38484
Duroc vs Laiwu	HEMATOPOIETIC_CELL_LINEAGE														1.41334						1.48751
Duroc vs Laiwu	NOD_LIKE_RECEPTOR_SIGNALING_PATHWAY														1.4351	1.586	1.46958
Duroc vs Laiwu	PORPHYRIN_AND_CHLOROPHYLL_METABOLISM															-1.79275
Duroc vs Laiwu	METABOLISM_OF_XENOBIOTICS_BY_CYTOCHROME_P450															-1.69572				-1.54163
Duroc vs Laiwu	PYRUVATE_METABOLISM															-1.63458
Duroc vs Laiwu	TRYPTOPHAN_METABOLISM															1.55389			1.45316
Duroc vs Laiwu	SELENOAMINO_ACID_METABOLISM																-1.57392
Duroc vs Laiwu	HISTIDINE_METABOLISM																	-1
Duroc vs Laiwu	GLYCEROPHOSPHOLIPID_METABOLISM																	-1
Duroc vs Laiwu	PROSTATE_CANCER																		1.42994
Duroc vs Laiwu	TGF_BETA_SIGNALING_PATHWAY																			1.45434
Duroc vs Laiwu	TYROSINE_METABOLISM																			-1.46837
Duroc vs Laiwu	INTESTINAL_IMMUNE_NETWORK_FOR_IGA_PRODUCTION																			1.493	1.46428
Duroc vs Laiwu	PRION_DISEASES																			1.48103
Duroc vs Laiwu	VIRAL_MYOCARDITIS																				1.64118
Duroc vs Laiwu	PPAR_SIGNALING_PATHWAY																				1.52854
Duroc vs Laiwu	NON_SMALL_CELL_LUNG_CANCER																				1.49655
Wild vs Duroc	NEUROACTIVE_LIGAND_RECEPTOR_INTERACTION	-1.57207					-1.44758			1.32539			-1.6105	1.36172			1.72298	-1.36749			-1.35795
Wild vs Duroc	AMINOACYL_TRNA_BIOSYNTHESIS	1.74524		1.57219							1.73924
Wild vs Duroc	PPAR_SIGNALING_PATHWAY	-1.51694														-1.53309
Wild vs Duroc	METABOLISM_OF_XENOBIOTICS_BY_CYTOCHROME_P450	-1.61912													-1.55406
Wild vs Duroc	HEMATOPOIETIC_CELL_LINEAGE	-1.47522		-1.70888						1.64958	-1.59437		-1.67884				-1.46331				-1.48871
Wild vs Duroc	TOLL_LIKE_RECEPTOR_SIGNALING_PATHWAY	-1.3589													-1.47716						-1.49772
Wild vs Duroc	ANTIGEN_PROCESSING_AND_PRESENTATION	1.43638									-1.47481				-1.62595		-1.59615		-1.82377
Wild vs Duroc	NUCLEOTIDE_EXCISION_REPAIR	-1.39629					-1.4383				-1.84725				-1.6716
Wild vs Duroc	NATURAL_KILLER_CELL_MEDIATED_CYTOTOXICITY		-1.84143
Wild vs Duroc	B_CELL_RECEPTOR_SIGNALING_PATHWAY		-1.58744
Wild vs Duroc	DNA_REPLICATION		-1.65324								-2.51784				-1.99749	-1.57638	-1.61658	1.46626	-1.50532	-1.52829	-1.58779
Wild vs Duroc	LEISHMANIA_INFECTION		-1.54957									-1.41703				-1.56446			-1.50686		-1.48056
Wild vs Duroc	PYRIMIDINE_METABOLISM		-1.41424								-1.439				-1.58535
Wild vs Duroc	CELL_CYCLE		-1.42964								-2.25878				-2.13792		-1.68854		-1.40085	-1.48362	-1.81541
Wild vs Duroc	O_GLYCAN_BIOSYNTHESIS		-1.55228																		1.63386
Wild vs Duroc	HOMOLOGOUS_RECOMBINATION		-1.49581				-1.41341				-2.26667				-1.57563
Wild vs Duroc	SPLICEOSOME		1.3484
Wild vs Duroc	CYTOKINE_CYTOKINE_RECEPTOR_INTERACTION		-1.26671	-1.33011		-1.5071							-1.62818	1.62826			-1.37543				-1.34743
Wild vs Duroc	RIG_I_LIKE_RECEPTOR_SIGNALING_PATHWAY			-1.67209											-1.63564	-1.52039
Wild vs Duroc	T_CELL_RECEPTOR_SIGNALING_PATHWAY			-1.52285
Wild vs Duroc	APOPTOSIS			-1.47204
Wild vs Duroc	STARCH_AND_SUCROSE_METABOLISM			-1.54767
Wild vs Duroc	ARRHYTHMOGENIC_RIGHT_VENTRICULAR_CARDIOMYOPATHY_ARVC			-1.46397				1.58415	1.40717	1.39238	1.41698				1.4751		1.51561				1.87126
Wild vs Duroc	CELL_ADHESION_MOLECULES_CAMS			-1.43097		-1.78392					-1.58565
Wild vs Duroc	CYSTEINE_AND_METHIONINE_METABOLISM			1.45732	1.55883
Wild vs Duroc	P53_SIGNALING_PATHWAY			-1.43421							-1.56475
Wild vs Duroc	COMPLEMENT_AND_COAGULATION_CASCADES			1.50444						1.52158					1.61407
Wild vs Duroc	ETHER_LIPID_METABOLISM				1.69424
Wild vs Duroc	DRUG_METABOLISM_CYTOCHROME_P450				-1.56803	-1.51668		-1.78778	-1.55745	-1.53455					-1.8277
Wild vs Duroc	VASOPRESSIN_REGULATED_WATER_REABSORPTION				1.42661
Wild vs Duroc	PROPANOATE_METABOLISM					1.69923	1.50518
Wild vs Duroc	GLUTATHIONE_METABOLISM					1.59163
Wild vs Duroc	HYPERTROPHIC_CARDIOMYOPATHY_HCM					1.43446		1.51815	1.44298	1.60912	1.63821			1.45782							1.66021
Wild vs Duroc	PENTOSE_PHOSPHATE_PATHWAY					1.54996
Wild vs Duroc	HISTIDINE_METABOLISM					-1.50892														-1.57484	-1.50549
Wild vs Duroc	TYROSINE_METABOLISM					-1.50465												1.56196
Wild vs Duroc	GLYOXYLATE_AND_DICARBOXYLATE_METABOLISM					1.52242
Wild vs Duroc	INOSITOL_PHOSPHATE_METABOLISM					1.41572						1.6841
Wild vs Duroc	PHOSPHATIDYLINOSITOL_SIGNALING_SYSTEM						-1.55803					1.61067
Wild vs Duroc	ABC_TRANSPORTERS						-1.56157	1.51145
Wild vs Duroc	ARGININE_AND_PROLINE_METABOLISM						1.5024													-1.59184
Wild vs Duroc	PRION_DISEASES						-1.44973
Wild vs Duroc	MELANOMA						-1.41249			1.43586								1.57397
Wild vs Duroc	PROGESTERONE_MEDIATED_OOCYTE_MATURATION						-1.34942				-1.68253			1.35076	-1.45366						-1.49682
Wild vs Duroc	LONG_TERM_DEPRESSION						-1.39296
Wild vs Duroc	PYRUVATE_METABOLISM						1.44221
Wild vs Duroc	PANTOTHENATE_AND_COA_BIOSYNTHESIS						1.67678
Wild vs Duroc	PRIMARY_IMMUNODEFICIENCY						-1.38084
Wild vs Duroc	GLYCOLYSIS_GLUCONEOGENESIS						1.35217
Wild vs Duroc	OXIDATIVE_PHOSPHORYLATION							-1.53449	-1.45604		2.745
Wild vs Duroc	DRUG_METABOLISM_OTHER_ENZYMES							-1.7159	-1.75538
Wild vs Duroc	PARKINSONS_DISEASE							-1.44187	-1.44825
Wild vs Duroc	GLYCEROLIPID_METABOLISM							-1.48945
Wild vs Duroc	GLYCEROPHOSPHOLIPID_METABOLISM							-1.45685
Wild vs Duroc	LYSOSOME							1.41196
Wild vs Duroc	CITRATE_CYCLE_TCA_CYCLE								-1.79795
Wild vs Duroc	PATHOGENIC_ESCHERICHIA_COLI_INFECTION								-1.57406
Wild vs Duroc	PROTEIN_EXPORT								-1.65825
Wild vs Duroc	HEDGEHOG_SIGNALING_PATHWAY								1.49537					1.43052				1.4522
Wild vs Duroc	REGULATION_OF_ACTIN_CYTOSKELETON									1.43779
Wild vs Duroc	CALCIUM_SIGNALING_PATHWAY									1.41837				1.2923	1.51139		1.54212			-1.46565	1.2815
Wild vs Duroc	CARDIAC_MUSCLE_CONTRACTION									1.47676	1.99084			1.40249							1.78425
Wild vs Duroc	ALDOSTERONE_REGULATED_SODIUM_REABSORPTION									1.51538
Wild vs Duroc	DORSO_VENTRAL_AXIS_FORMATION									-1.56593
Wild vs Duroc	LEUKOCYTE_TRANSENDOTHELIAL_MIGRATION									1.35867			1.54164
Wild vs Duroc	MISMATCH_REPAIR										-2.33161			-1.85397	-1.63073
Wild vs Duroc	BASE_EXCISION_REPAIR										-1.98994				-1.6427		-1.53945		-1.69223		-1.54451
Wild vs Duroc	OOCYTE_MEIOSIS										-1.64772				-1.5076
Wild vs Duroc	PROTEASOME										1.98373			-1.49293	-1.72845
Wild vs Duroc	CHEMOKINE_SIGNALING_PATHWAY										-1.42348
Wild vs Duroc	GLYCOSAMINOGLYCAN_BIOSYNTHESIS_HEPARAN_SULFATE										-1.60682				1.63321			1.52748
Wild vs Duroc	BASAL_CELL_CARCINOMA										-1.51727							1.46318
Wild vs Duroc	FC_GAMMA_R_MEDIATED_PHAGOCYTOSIS										-1.39214					-1.45554
Wild vs Duroc	STEROID_BIOSYNTHESIS										-1.5195				-1.85912	-1.78641	-1.86046		-1.74523	-2.03019	-1.67931
Wild vs Duroc	AMINO_SUGAR_AND_NUCLEOTIDE_SUGAR_METABOLISM										-1.4445										-1.45184
Wild vs Duroc	PATHWAYS_IN_CANCER											1.39092
Wild vs Duroc	FOCAL_ADHESION											1.36041					1.4017		1.33081
Wild vs Duroc	GLIOMA											1.51268
Wild vs Duroc	LONG_TERM_POTENTIATION											1.50143
Wild vs Duroc	BLADDER_CANCER											1.49987
Wild vs Duroc	MELANOGENESIS											1.43397						1.47086
Wild vs Duroc	N_GLYCAN_BIOSYNTHESIS											1.47381
Wild vs Duroc	GAP_JUNCTION											1.3774	-1.44075
Wild vs Duroc	HUNTINGTONS_DISEASE											1.30207
Wild vs Duroc	VIRAL_MYOCARDITIS												1.50707
Wild vs Duroc	TASTE_TRANSDUCTION													1.46913
Wild vs Duroc	AXON_GUIDANCE													1.28474
Wild vs Duroc	TRYPTOPHAN_METABOLISM														-1.83781		-1.80258
Wild vs Duroc	GLYCOSAMINOGLYCAN_BIOSYNTHESIS_CHONDROITIN_SULFATE														1.7458
Wild vs Duroc	CYTOSOLIC_DNA_SENSING_PATHWAY														-1.67212		-1.57517	-1.46393
Wild vs Duroc	VALINE_LEUCINE_AND_ISOLEUCINE_DEGRADATION														-1.56596		-1.71902
Wild vs Duroc	TERPENOID_BACKBONE_BIOSYNTHESIS														-1.59392
Wild vs Duroc	SMALL_CELL_LUNG_CANCER															1.45421
Wild vs Duroc	BETA_ALANINE_METABOLISM																-1.69283
Wild vs Duroc	ENDOCYTOSIS																	1.42471		1.279
Wild vs Duroc	ARACHIDONIC_ACID_METABOLISM																	1.53258
Wild vs Duroc	SYSTEMIC_LUPUS_ERYTHEMATOSUS																		-1.64049
Wild vs Duroc	VASCULAR_SMOOTH_MUSCLE_CONTRACTION																		1.34699
Wild vs Duroc	NOD_LIKE_RECEPTOR_SIGNALING_PATHWAY																				-1.50744
Wild vs Duroc	BUTANOATE_METABOLISM																				-1.46992
