# Supplementary material for: Single‐Cell RNA‐Sequencing Provides Insight into Skeletal Muscle Evolution during the Selection of Muscle Characteristics
Source: Adv Sci (Weinh). 2023 Oct 23;10(35):2305080. doi: 10.1002/advs.202305080 (PMC10724408; doi:10.1002/advs.202305080)
Supplement: Supplementary file 3 — Supplemental Table 3 [file ADVS-10-2305080-s003.xlsx]

## Sheet: FAPs.heatmap.genes
Table S3: Shared markers and species-specific markers of homologous cells among pigs, mice, and humans
shared
ANGPTL2/Angptl2	SSR2/Ssr2	COL1A2/Col1a2	NDN/Ndn	CD248/Cd248	FN1/Fn1	SEMA3C/Sema3c	PRDX4/Prdx4	LARP6/Larp6	LAMB1/Lamb1	YIF1A/Yif1a	MFAP2/Mfap2	OGN/Ogn	LAMA4/Lama4	MME/Mme	ADAMTSL4/Adamtsl4	GLIPR2/Glipr2	SRPX/Srpx	NTRK2/Ntrk2	GFPT2/Gfpt2	TRAM1/Tram1	SGCE/Sgce	MORF4L2/Morf4l2	ANTXR1/Antxr1	ECM1/Ecm1	SNX7/Snx7	ACKR3/Ackr3	C1QTNF2/C1qtnf2	UGP2/Ugp2	FAM114A1/Fam114a1	RAB2A/Rab2a	REXO2/Rexo2	AEBP1/Aebp1	MMP14/Mmp14	PHLDB1/Phldb1	PCSK6/Pcsk6	MFAP5/Mfap5	THBS4/Thbs4	KRTCAP2/Krtcap2	THY1/Thy1	ITIH5/Itih5	LIMCH1/Limch1	THBS2/Thbs2	NID1/Nid1	SMOC2/Smoc2	TPST1/Tpst1	EFEMP2/Efemp2	ALDH1A3/Aldh1a3	TGFBR3/Tgfbr3	SMIM14/Smim14
pig.specific
NRP1/Nrp1	CDC42EP5/Cdc42ep5	ADAMTS9/Adamts9	TMEM150A/Tmem150a	RUNX1T1/Runx1t1	ART4/Art4	NDUFB7/Ndufb7	POLE4/Pole4	CITED2/Cited2	ORC4/Orc4	LRP6/Lrp6	ALDH18A1/Aldh18a1	AGT/Agt	SEC13/Sec13	CHST10/Chst10	MEST/Mest	C12orf57/Grcc10	CCSER2/Ccser2	CLSTN1/Clstn1	ARCN1/Arcn1	SHISA5/Shisa5	NRBP1/Nrbp1	PRKCSH/Prkcsh	COX8A/Cox8a	GMPPA/Gmppa	GORASP2/Gorasp2	CISH/Cish	DLC1/Dlc1	TM9SF2/Tm9sf2	ECHS1/Echs1	ADAMTSL2/Adamtsl2	ITFG1/Itfg1	LAPTM4B/Laptm4b	ZBTB16/Zbtb16	DAD1/Dad1	NPPC/Nppc	ABLIM1/Ablim1	SERINC1/Serinc1	JAM2/Jam2	ATF4/Atf4	PXDN/Pxdn	ARF5/Arf5	SLITRK6/Slitrk6	RNF180/Rnf180	ATXN10/Atxn10	NRK/Nrk	YIPF5/Yipf5	EIF4EBP2/Eif4ebp2	UBE2E3/Ube2e3	RPIA/Rpia
hsa.specific
FILIP1/Filip1	MT-ND1/mt-Nd1	GALNT12/Galnt12	MT-ND3/mt-Nd3	MT-ND4/mt-Nd4	LTBP2/Ltbp2	BAG2/Bag2	CALHM2/Calhm2	PDGFD/Pdgfd	GTF2H5/Gtf2h5	CHD9/Chd9	PCYOX1/Pcyox1	STAG2/Stag2	ZYX/Zyx	PSD3/Psd3	GALNT10/Galnt10	GPR1/Gpr1	TAF9/Ak6	PGD/Pgd	RNF7/Rnf7	GYG1/Gyg	PXK/Pxk	AHI1/Ahi1	RECK/Reck	LARP1/Larp1	ABHD14A/Abhd14a	RALA/Rala	CTSH/Ctsh	PPL/Ppl	AGTR1/Agtr1b	CRLF1/Crlf1	SDCBP/Sdcbp	TRIO/Trio	DYNLT1/Dynlt1a	PBDC1/Pbdc1	TCEAL1/Tceal1	GLUD1/Glud1	LEPR/Lepr	SNX9/Snx9	GPSM2/Gpsm2	DDX1/Ddx1	PLIN2/Plin2	NEGR1/Negr1	MRPS36/Mrps36	PCBD1/Pcbd1	PHGDH/Phgdh	ADI1/Adi1	RSL1D1/Rsl1d1	APBB1IP/Apbb1ip	OLFML2A/Olfml2a
mus.specific
PSMD7/Psmd7	SLC48A1/Slc48a1	SERTAD2/Sertad2	HIVEP2/Hivep2	ZNF451/Zfp451	FST/Fst	ZFHX3/Zfhx3	EIF4E/Eif4e	SEMA3A/Sema3a	IFT27/Ift27	ITM2A/Itm2a	NEO1/Neo1	ANPEP/Anpep	DAPK2/Dapk2	COMP/Comp	IL1R1/Il1r1	SAT1/Sat1	ADAMTSL1/Adamtsl1	HSPB8/Hspb8	GNAI1/Gnai1	PARVA/Parva	ST3GAL1/St3gal1	OXCT1/Oxct1	PPA1/Ppa1	AGAP1/Agap1	IRS2/Irs2	SCOC/Scoc	MYC/Myc	CALD1/Cald1	ARHGAP20/Arhgap20	TEX264/Tex264	COL4A2/Col4a2	SASH1/Sash1	CCDC88A/Ccdc88a	ITGB1/Itgb1	LHFPL2/Lhfpl2	FKBP2/Fkbp2	ARRDC3/Arrdc3	TSEN34/Tsen34	RIPK1/Ripk1	RGCC/Rgcc	INHBA/Inhba	HK2/Hk2	RHOU/Rhou	FDX1/Fdx1	AUTS2/Auts2	MAN1A1/Man1a	PTOV1/Ptov1	COL13A1/Col13a1	CPXM2/Cpxm2
[truncated: 206 more columns]

## Sheet: Satellite cells.heatmap.genes
Table S3: Shared markers and species-specific markers of homologous cells among pigs, mice, and humans
shared
PPP1R14B/Ppp1r14b	NDRG2/Ndrg2	RTN2/Rtn2	CDH15/Cdh15	MORF4L2/Morf4l2	APOE/Apoe	SNRPF/Snrpf	SPRY1/Spry1	CFL2/Cfl2	FGFR4/Fgfr4	EGR1/Egr1	MSC/Msc	NCAM1/Ncam1	CHRNA1/Chrna1	CCT8/Cct8	TLN2/Tln2	DAG1/Dag1	SNRPD1/Snrpd1	NOP58/Nop58	NFIA/Nfia	PAX7/Pax7	EEF1D/Eef1d	PDLIM4/Pdlim4	ZBTB20/Zbtb20	GNL3/Gnl3	TGIF1/Tgif1	CD63/Cd63
pig.specific
PDK4/Pdk4	COL15A1/Col15a1	FST/Fst	GPAA1/Gpaa1	PCF11/Pcf11	SEMA3C/Sema3c	HSPB8/Hspb8	SASH1/Sash1	LHFPL2/Lhfpl2	FSCN1/Fscn1	KIAA0513/6430548M08Rik	SCMH1/Scmh1	CCNG2/Ccng2	ARL3/Arl3	PHGDH/Phgdh	POPDC3/Popdc3	FKBP4/Fkbp4	RPA3/Rpa3	SGCG/Sgcg	PKIA/Pkia	SURF2/Surf2	SF3B2/Sf3b2	SMC3/Smc3	FUS/Fus	LDLR/Ldlr	RFC1/Rfc1	NFIC/Nfic	MCM4/Mcm4	COPS3/Cops3	FAM180A/Fam180a	JAM3/Jam3	TST/Tst	ILF3/Ilf3	SNRPD3/Snrpd3	F3/F3	TSPAN15/Tspan15	UXS1/Uxs1	RTKN/Rtkn	IGF2R/Igf2r	GDE1/Gde1	TFDP2/Tfdp2	PXDN/Pxdn	PSMC3/Psmc3	SEC11C/Sec11c	PHF5A/Phf5a	ASAP1/Asap1	PPP1CC/Ppp1cc	TRMT112/Trmt112	PIEZO1/Piezo1	ECI2/Eci3
hsa.specific
MT-ND5/mt-Nd5	BAG2/Bag2	PLP2/Plp2	TPD52/Tpd52	RASD1/Rasd1	SYTL4/Sytl4	FAM49A/Fam49a	ALKBH2/Alkbh2	RPS18/Gm10260	RPA2/Rpa2	MOCS2/Mocs2	FITM1/Fitm1	TMEFF2/Tmeff2	TSC22D1/Tsc22d1	TTLL7/Ttll7	ALDH3A2/Aldh3a2	HIGD2A/Higd2a	RBMX/Rbmx	EZR/Ezr	SYNGR1/Syngr1	PPARGC1A/Ppargc1a	RPS20/Rps20	UBXN1/Ubxn1	PCBD1/Pcbd1	CDKN2C/Cdkn2c	CLCN5/Clcn5	SGCE/Sgce	CCNB1IP1/Ccnb1ip1	SLC47A1/Slc47a1	CA3/Car3	NDUFS6/Ndufs6	FUNDC2/Fundc2	RPL35/Rpl35	HNMT/Hnmt	BCL7A/Bcl7a	RPS7/Rps7	COMT/Comt	LAMP2/Lamp2	BAG1/Bag1	HEY1/Hey1	RPL8/Rpl8	DNAJB1/Dnajb1	VBP1/Vbp1	KCNN3/Kcnn3	RPL3/Rpl3	EBPL/Ebpl	EIF3F/Eif3f	CXXC5/Cxxc5	EEF1B2/Eef1b2	WDR46/Wdr46
mus.specific
PDCD11/Pdcd11	FLNC/Flnc	FGFR1/Fgfr1	EIF4E/Eif4e	ITM2A/Itm2a	TAF9/Ak6	HECTD1/Hectd1	ADAMTSL1/Adamtsl1	RNF7/Rnf7	SOX11/Sox11	UBN1/Ubn1	RNF11/Rnf11	PDE10A/Pde10a	DDX56/Ddx56	ANKRD1/Ankrd1	SAR1A/Sar1a	CLTB/Cltb	CRLF1/Crlf1	ATP2A2/Atp2a2	NDUFAF4/Ndufaf4	ABCE1/Abce1	ENSA/Ensa	SENP6/Senp6	MAP2/Map2	TSR2/Tsr2	PRKAB2/Prkab2	DCUN1D5/Dcun1d5	SPSB1/Spsb1	RTN4/Rtn4	PDE4B/Pde4b	HK2/Hk2	AGPAT5/Agpat5	STRAP/Strap	LYAR/Lyar	ANK1/Ank1	AUTS2/Auts2	ZRANB1/Zranb1	PSMB6/Psmb6	MAT2A/Mat2a	POLR2M/Polr2m	BCAR3/Bcar3	ZSWIM4/Zswim4	PSMB4/Psmb4	DDX21/Ddx21	MTDH/Mtdh	ELL2/Ell2	GSPT1/Gspt1	THOC7/Thoc7	DNAJC3/Dnajc3	DRAP1/Drap1
[truncated: 206 more columns]

## Sheet: PDGFRb+ cells.heatmap. genes
Table S3: Shared markers and species-specific markers of homologous cells among pigs, mice, and humans
shared
FILIP1/Filip1	ZFHX3/Zfhx3	LGALSL/Lgalsl	GJA4/Gja4	ATP2A2/Atp2a2	CALD1/Cald1	ITGB1/Itgb1	RBPMS/Rbpms	CRTC3/Crtc3	TPM2/Tpm2	TPI1/Tpi1	FXYD1/Fxyd1	MAPRE2/Mapre2	PPP1CB/Ppp1cb	MPRIP/Mprip	MYH11/Myh11	ILK/Ilk	PDGFA/Pdgfa	RGS16/Rgs16	KLHL23/Klhl23	VCL/Vcl	SYNPO2/Synpo2	IGFBP7/Igfbp7	ISYNA1/Isyna1	TPM1/Tpm1	PTP4A3/Ptp4a3	COX4I2/Cox4i2	CRIM1/Crim1	PPP1R14A/Ppp1r14a	ROCK1/Rock1	COBLL1/Cobll1	CRYAB/Cryab	CPE/Cpe	ARHGEF25/Arhgef25	RBPMS2/Rbpms2	HIGD1B/Higd1b	ACTN4/Actn4	RCAN2/Rcan2	NPY1R/Npy1r	SNRK/Snrk	FILIP1L/Filip1l	NOTCH3/Notch3	MCAM/Mcam	MFGE8/Mfge8	PDGFRB/Pdgfrb	PDLIM7/Pdlim7	NDUFB2/Ndufb2	PACSIN2/Pacsin2	PPP1R12A/Ppp1r12a	LMOD1/Lmod1
pig.specific
PTH1R/Pth1r	CALHM2/Calhm2	SRL/Srl	NEURL1/Neurl1a	C1QTNF7/C1qtnf7	SOX6/Sox6	GTF2E2/Gtf2e2	SH3PXD2A/Sh3pxd2a	AHI1/Ahi1	PPP2CB/Ppp2cb	SORBS1/Sorbs1	CLTB/Cltb	FKBP2/Fkbp2	CAMK2G/Camk2g	PPARGC1A/Ppargc1a	INHBA/Inhba	NMRAL1/Nmral1	OLFML2A/Olfml2a	C1orf198/2310022B05Rik	CCPG1/Ccpg1	SNAI2/Snai2	ARL5B/Arl5b	CPT1A/Cpt1a	ANTXR1/Antxr1	ELL2/Ell2	TMEM182/Tmem182	SDHA/Sdha	FAM13C/Fam13c	PTPRD/Ptprd	COL14A1/Col14a1	ZC2HC1A/Zc2hc1a	IMPAD1/Impad1	LPL/Lpl	ARIH1/Arih1	CSDC2/Csdc2	RHNO1/Rhno1	OGDH/Ogdh	RBM24/Rbm24	GSTO1/Gsto1	PRPF4B/Prpf4b	BCL9L/Bcl9l	COX6A2/Cox6a2	ARHGAP1/Arhgap1	RUSC2/Rusc2	PLS3/Pls3	PFN2/Pfn2	G3BP2/G3bp2	MICU3/Micu3	TIMM8B/Timm8b	ESRRA/Esrra
hsa.specific
MT-ND1/mt-Nd1	MT-ND4L/mt-Nd4l	MT-ND2/mt-Nd2	MT-ND4/mt-Nd4	MT-ATP6/mt-Atp6	SBDS/Sbds	PLP2/Plp2	ARHGEF9/Arhgef9	BAD/Bad	SMIM8/Smim8	ZYX/Zyx	GUCY1A2/Gucy1a2	BRK1/Brk1	HSPB8/Hspb8	TTLL7/Ttll7	DYNLT1/Dynlt1a	SYAP1/Syap1	RPL7A/Rpl7a	NDUFS8/Ndufs8	CHCHD3/Chchd3	EPS8L1/Eps8l1	NDUFB7/Ndufb7	SURF1/Surf1	COX4I1/Cox4i1	NTRK2/Ntrk2	ACTB/Actb	STRAP/Strap	CAPZA2/Capza2	MRPS36/Mrps36	PCBD1/Pcbd1	ARL3/Arl3	RPL6/Rpl6	PPIG/Ppig	ADI1/Adi1	COX5B/Cox5b	PQBP1/Pqbp1	PSMB6/Psmb6	PDCL3/Pdcl3	LGI4/Lgi4	ANAPC16/Anapc16	NT5DC2/Nt5dc2	SF3B2/Sf3b2	MDH1/Mdh1	AGT/Agt	PMM1/Pmm1	RPS7/Rps7	NET1/Net1	CCND1/Ccnd1	BAG1/Bag1	RPL8/Rpl8
mus.specific
HIVEP2/Hivep2	ASPH/Asph	TBX3/Tbx3	HEYL/Heyl	ANGPTL2/Angptl2	DAPK2/Dapk2	IL1R1/Il1r1	NRP1/Nrp1	DAB2IP/Dab2ip	CDC42EP5/Cdc42ep5	GYG1/Gyg	ITM2B/Itm2b	PDZD2/Pdzd2	GNAI1/Gnai1	PARVA/Parva	ARHGDIB/Arhgdib	STXBP1/Stxbp1	TRPC1/Trpc1	ZBTB38/Zbtb38	MEF2A/Mef2a	ASPN/Aspn	OXCT1/Oxct1	IRS2/Irs2	SH2B3/Sh2b3	ECM2/Ecm2	NR4A3/Nr4a3	NDRG2/Ndrg2	SASH1/Sash1	PRKACB/Prkacb	CAV1/Cav1	CCL19/Ccl19	NFKBIA/Nfkbia	ARHGAP5/Arhgap5	COL6A3/Col6a3	CBFA2T3/Cbfa2t3	PDE4B/Pde4b	JADE1/Jade1	KLF7/Klf7	ATE1/Ate1	VASP/Vasp	CCDC85A/Ccdc85a	OSMR/OsmrALAD2/Naalad2	SEMA4C/Sema4c	PELO/Pelo	SLC8B1/Slc8b1	ITGA1/Itga1	MYH9/Myh9	GUSB/Gusb	EVI5/Evi5	ZCCHC14/Zcchc14
[truncated: 206 more columns]

## Sheet: Endothelial.heatmap. genes
Table S3: Shared markers and species-specific markers of homologous cells among pigs, mice, and humans
shared
MYCT1/Myct1	SMAD1/Smad1	NCK1/Nck1	VAMP5/Vamp5	DOCK9/Dock9	CAV2/Cav2	FABP5/Fabp5	GPIHBP1/Gpihbp1	CAV1/Cav1	FABP4/Fabp4	PALMD/Palmd	DDIT4/Ddit4	ICAM1/Icam1	CDH5/Cdh5	UACA/Uaca	ENG/Eng	PPFIBP1/Ppfibp1	CTNNA1/Ctnna1	EFNA1/Efna1	PLS3/Pls3	FLNB/Flnb	NRP2/Nrp2	EHD2/Ehd2	YES1/Yes1	ABLIM1/Ablim1	CALM1/Calm1	SNTB2/Sntb2	JAM2/Jam2	ARHGAP29/Arhgap29	ADAM15/Adam15	BCAM/Bcam	PLVAP/Plvap	ENTPD1/Entpd1	CTNNBIP1/Ctnnbip1	EMCN/Emcn	EFNB2/Efnb2	SPTBN1/Sptbn1	ID3/Id3	MECOM/Mecom	BST2/Bst2	TSPAN7/Tspan7	PDLIM1/Pdlim1	SH2D3C/Sh2d3c	CRIM1/Crim1	SLC9A3R2/Slc9a3r2	RAB11A/Rab11a	EHD4/Ehd4	TIMP3/Timp3	RAMP2/Ramp2	KDR/Kdr
pig.specific
NR2F1/Nr2f1	BCL9/Bcl9	FUNDC1/Fundc1	PSMD7/Psmd7	ARNT/Arnt	TPRA1/Tpra1	TPD52/Tpd52	NTAN1/Ntan1	MTMR2/Mtmr2	PCYOX1/Pcyox1	INO80C/Ino80c	TSPAN5/Tspan5	DOCK6/Dock6	MDFIC/Mdfic	HLTF/Hltf	CWF19L2/Cwf19l2	SCGB3A1/Scgb3a1	GJA4/Gja4	PIK3IP1/Pik3ip1	STC1/Stc1	ENY2/Eny2	BRK1/Brk1	APOA1/Apoa1	CDC42EP5/Cdc42ep5	SERPINB6/Serpinb6d	GJC2/Gjc2	HDAC1/Hdac1	RALA/Rala	ADAM10/Adam10	GDI2/Gdi2	OAS2/Oas2	DYNLT1/Dynlt1a	CMPK2/Cmpk2	SHC1/Shc1	ADD3/Add3	TMED4/Tmed4	NDRG2/Ndrg2	PNN/Pnn	RBX1/Rbx1	EPN1/Epn1	CUEDC2/Cuedc2	GOLPH3L/Golph3l	NDUFS8/Ndufs8	SNX9/Snx9	DNAJC15/Dnajc15	GTF2I/Gtf2i	RTN4/Rtn4	INHBA/Inhba	CDKN1B/Cdkn1b	UBXN1/Ubxn1
hsa.specific
IDO1/Ido1	RPS18/Gm10260	RPS8/Rps8	CDC37/Cdc37	CTSH/Ctsh	PPCS/Ppcs	TES/Tes	MARCKSL1/Marcksl1	MPP1/Mpp1	RUNX1T1/Runx1t1	RPL7A/Rpl7a	MLPH/Mlph	POLE4/Pole4	MAGI1/Magi1	ZFAND1/Zfand1	RPS6KA2/Rps6ka2	ADAR/Adar	HSPG2/Hspg2	RPS7/Rps7	RPL8/Rpl8	OCIAD2/Ociad2	F8/F8	OSBPL1A/Osbpl1a	RPL3/Rpl3	HAUS1/Haus1	C1orf43/4933434E20Rik	RAMP3/Ramp3	PLAT/Plat	ID2/Id2	EEF1B2/Eef1b2	PLXDC2/Plxdc2	RPL11/Rpl11	RPS13/Rps13	SNCG/Sncg	SLC14A1/Slc14a1	C21orf91/D16Ertd472e	RBP1/Rbp1	LHX6/Lhx6	MCTP1/Mctp1	CTSC/Ctsc	SLC41A3/Slc41a3	KCTD12/Kctd12	IFI44/Ifi44	RPS9/Rps9	RPL10/Rpl10-ps3	CCDC85B/Ccdc85b	ARGLU1/Arglu1	NNMT/Nnmt	MGST2/Mgst2	NOSTRIN/Nostrin
mus.specific
PLK3/Plk3	EEPD1/Eepd1	PDGFD/Pdgfd	HIVEP2/Hivep2	TOPORS/Topors	TBX3/Tbx3	PRR14/Prr14	PCF11/Pcf11	SAT1/Sat1	DAB2IP/Dab2ip	LRRC8C/Lrrc8c	MSX1/Msx1	ADAMTS9/Adamts9	ITM2B/Itm2b	PDZD2/Pdzd2	KLF3/Klf3	KLF13/Klf13	FERMT2/Fermt2	ST3GAL1/St3gal1	SH3BP4/Sh3bp4	CLTB/Cltb	ERF/Erf	SH2B3/Sh2b3	MARCKS/Marcks	TEAD1/Tead1	NRAS/Nras	LAMA4/Lama4	RIPK2/Ripk2	CAMK2G/Camk2g	RBPMS/Rbpms	CBFA2T3/Cbfa2t3	RIPK3/Ripk3	CAPZA2/Capza2	TMEM140/Tmem140	ARID5A/Arid5a	ELF2/Elf2	CCDC85A/Ccdc85a	EVA1A/Eva1a	ELF1/Elf1	OSMR/Osmr	STAB1/Stab1	MAT2A/Mat2a	SEMA4C/Sema4c	USHBP1/Ushbp1	GPR4/Gpr4	ARL5B/Arl5b	STMN2/Stmn2	ACKR3/Ackr3	STX3/Stx3	LMO7/Lmo7
[truncated: 206 more columns]

## Sheet: Myeloid cells.heatmap.genes
Table S3: Shared markers and species-specific markers of homologous cells among pigs, mice, and humans
shared
LAMTOR2/Lamtor2	PLP2/Plp2	ZEB2/Zeb2	M6PR/M6pr	SAT1/Sat1	REEP5/Reep5	ARPC3/Arpc3	HCST/Hcst	ATP6V1F/Atp6v1f	CTSH/Ctsh	PTPN6/Ptpn6	GDI2/Gdi2	TYROBP/Tyrobp	TNFAIP8L2/Tnfaip8l2	REL/Rel	LYN/Lyn	STXBP2/Stxbp2	ACTB/Actb	PLIN2/Plin2	FGR/Fgr	CNN2/Cnn2	NLRP3/Nlrp3	SRGN/Srgn	FERMT3/Fermt3	MCL1/Mcl1	ATP6V1B2/Atp6v1b2	CAPG/Capg	FOLR2/Folr2	CYBA/Cyba	KIAA0930/5031439G07Rik	BCL2A1/Bcl2a1d	NCF1/Ncf1	ARRB2/Arrb2	TNFRSF1B/Tnfrsf1b	ATP6V0D1/Atp6v0d1	NCF2/Ncf2	PSAP/Psap	GPX1/Gpx1	ID2/Id2	SPI1/Spi1	SLC11A1/Slc11a1	CREG1/Creg1	C5AR1/C5ar1	ITGA4/Itga4	AP2S1/Ap2s1	RNF149/Rnf149	SLA/Sla	MXD1/Mxd1	CFP/Cfp	TPP1/Tpp1
pig.specific
MT-ND1/mt-Nd1	MT-ND4L/mt-Nd4l	MT-ND2/mt-Nd2	MT-ND3/mt-Nd3	MT-ND4/mt-Nd4	MT-ND5/mt-Nd5	MT-ATP6/mt-Atp6	ODC1/Odc1	FUNDC1/Fundc1	FGD4/Fgd4	SBDS/Sbds	CPEB2/Cpeb2	SSH1/Ssh1	TOPORS/Topors	GALNT1/Galnt1	LPCAT3/Lpcat3	EMG1/Emg1	BAD/Bad	MAGOH/Magoh	GTF2F2/Gtf2f2	RAB10/Rab10	EPS15/Eps15	FGD3/Fgd3	LRRC8D/Lrrc8d	KAT8/Kat8	RPA2/Rpa2	CIDEB/Cideb	NRP1/Nrp1	TAF9/Ak6	DHRS1/Dhrs1	LRRC8C/Lrrc8c	SEMA3C/Sema3c	SCAMP3/Scamp3	PXK/Pxk	TRAPPC4/Trappc4	NFKBID/Nfkbid	HDAC1/Hdac1	MYO9B/Myo9b	MEF2A/Mef2a	PELI1/Peli1	PSEN1/Psen1	OAS2/Oas2	AGTR1/Agtr1b	SH2B3/Sh2b3	C11orf58/1110004F10Rik	FADD/Fadd	COL4A2/Col4a2	ENSA/Ensa	TBC1D1/Tbc1d1	IRAK2/Irak2
hsa.specific
SCIMP/Scimp	PPP2R3C/Ppp2r3c	GPN1/Gpn1	COQ2/Coq2	ENY2/Eny2	BCKDK/Bckdk	RHOF/Rhof	GAB3/Gab3	GTF2E2/Gtf2e2	ARID3A/Arid3a	RASGRP2/Rasgrp2	IRS2/Irs2	DYNLT1/Dynlt1a	PIM2/Pim2	NCOA2/Ncoa2	HIGD2A/Higd2a	TSEN34/Tsen34	RIPK2/Ripk2	POLE4/Pole4	CITED2/Cited2	RPL6/Rpl6	ICAM1/Icam1	KIF22/Kif22	PDCL3/Pdcl3	RNF166/Rnf166	RPS7/Rps7	CARS2/Cars2	CPPED1/Cpped1	KLHL18/Klhl18	HVCN1/Hvcn1	CYSLTR1/Cysltr1	XPNPEP1/Xpnpep1	PTPRE/Ptpre	SSB/Ssb	PPP1CB/Ppp1cb	MIS18BP1/Mis18bp1	RCSD1/Rcsd1	RPL11/Rpl11	RPS13/Rps13	RPL30/Rpl30	WDR74/Wdr74	PRKAG2/Prkag2	PTX3/Ptx3	MID1IP1/Mid1ip1	AOAH/Aoah	CXorf38/1810030O07Rik	C4orf48/Gm1673	EXOSC9/Exosc9	NDUFA1/Ndufa1	RPS9/Rps9
mus.specific
ATF7IP/Atf7ip	ST3GAL5/St3gal5	SLC48A1/Slc48a1	TMCC1/Tmcc1	KLF6/Klf6	ASPH/Asph	LARP4B/Larp4b	RNF144A/Rnf144a	CARHSP1/Carhsp1	VAMP5/Vamp5	DEDD2/Dedd2	ITM2B/Itm2b	ST3GAL1/St3gal1	PNKP/Pnkp	CDK6/Cdk6	ADPGK/Adpgk	SEC61B/Sec61b	TES/Tes	ETV6/Etv6	FABP5/Fabp5	XYLT1/Xylt1	SLC7A11/Slc7a11	RASA2/Rasa2	NDUFB7/Ndufb7	DNAJC15/Dnajc15	TNPO3/Tnpo3	KLHDC4/Klhdc4	HPGD/Hpgd	CSF2RB/Csf2rb2	DUSP5/Dusp5	WBP1L/Wbp1lBP1/Nabp1	FURIN/Furin	CCPG1/Ccpg1	ZSWIM4/Zswim4	FBXL5/Fbxl5	GNG2/Gng2	IL18RAP/Il18rap	LCP2/Lcp2	CCND1/Ccnd1	GCLM/Gclm	C19orf53/D8Ertd738e	SH3BP5/Sh3bp5	SQSTM1/Sqstm1	IL13RA1/Il13ra1	SGPL1/Sgpl1	DPEP2/Dpep2	MXI1/Mxi1	MAP2K4/Map2k4	RAMP3/Ramp3	APOE/Apoe
[truncated: 677 more columns]

## Sheet: Lymphoid cells.heatmap.genes
Table S3: Shared markers and species-specific markers of homologous cells among pigs, mice, and humans
shared
RPS18/Gm10260	NKG7/Nkg7	HCST/Hcst	ARHGDIB/Arhgdib	PTPN6/Ptpn6	RASGRP2/Rasgrp2	TES/Tes	RPL7A/Rpl7a	RPS20/Rps20	CNN2/Cnn2	RPL6/Rpl6	ARPC5L/Arpc5l	RPL35/Rpl35	LCK/Lck	RPL8/Rpl8	ARHGAP25/Arhgap25	IRF8/Irf8	ZAP70/Zap70	LEPROTL1/Leprotl1	CTSW/Ctsw	ITK/Itk	RPL11/Rpl11	SH3KBP1/Sh3kbp1	ITGA4/Itga4	TBC1D10C/Tbc1d10c	ITGAL/Itgal	ARHGAP15/Arhgap15	RPL10/Rpl10-ps3	LCP1/Lcp1	PTPRCAP/Ptprcap	DBNL/Dbnl	CD3G/Cd3g	RPS16/Rps16	STK17B/Stk17b	TXK/Txk	RPL34/Rpl34	CD8A/Cd8a	ARHGAP30/Arhgap30	CORO1A/Coro1a	LIMD2/Limd2	ACAP1/Acap1	CD247/Cd247	SAMHD1/Samhd1	CCR7/Ccr7	GPSM3/Gpsm3	CDC42SE2/Cdc42se2	CD3E/Cd3e	OSTF1/Ostf1	SKAP1/Skap1	IKZF1/Ikzf1
pig.specific
FUNDC1/Fundc1	PLK3/Plk3	HPCAL1/Hpcal1	YWHAQ/Ywhaq	GTF2F2/Gtf2f2	FGD3/Fgd3	DNMT1/Dnmt1	HDAC2/Hdac2	TAF9/Ak6	FNBP4/Fnbp4	AHI1/Ahi1	KLF13/Klf13	ST3GAL1/St3gal1	CDK6/Cdk6	UNG/Ung	MED4/Med4	ECM2/Ecm2	DKC1/Dkc1	PNN/Pnn	RASA2/Rasa2	SH3BP2/Sh3bp2	RBMX/Rbmx	ARRDC3/Arrdc3	HPGD/Hpgd	PFKP/Pfkp	PDE4B/Pde4b	PLEKHA1/Plekha1	CCNB1IP1/Ccnb1ip1	ELF1/Elf1	LHPP/Lhpp	RDX/Rdx	CCSAP/Ccsap	CENPH/Cenph	DDX21/Ddx21	MTDH/Mtdh	LAMP2/Lamp2	SYTL3/Sytl3	SMNDC1/Smndc1	SMC3/Smc3	STXBP3/Stxbp3	TFPI2/Tfpi2	NUDC/Nudc	NDFIP2/Ndfip2	NUP50/Nup50	CREBZF/Crebzf	CPPED1/Cpped1	PAFAH1B3/Pafah1b3	GSE1/Gse1	HNRNPK/Hnrnpk	SMARCA4/Smarca4
hsa.specific
PLP2/Plp2	ZEB2/Zeb2	ZBTB8OS/Zbtb8os	SRP19/Srp19	SSR2/Ssr2	PLEKHF1/Plekhf1	NCK1/Nck1	TBPL1/Tbpl1	SFT2D1/Gm12166	GTF2E2/Gtf2e2	TTC38/Ttc38	ATP6V1F/Atp6v1f	TYROBP/Tyrobp	TEX264/Tex264	ASF1A/Asf1a	ATG5/Atg5	FNBP1/Fnbp1	GLIPR2/Glipr2	ACTB/Actb	TMEM9B/Tmem9b	FGR/Fgr	ARID5A/Arid5a	VPS26A/Vps26a	CITED2/Cited2	NUDT22/Nudt22	CTBP2/Ctbp2	MCL1/Mcl1	ANAPC16/Anapc16	ABI1/Abi1	APRT/Aprt	TAGAP/Tagap1	DRAP1/Drap1	OCIAD2/Ociad2	TMEM126A/Tmem126a	GLCCI1/Glcci1	DNAJB1/Dnajb1	NCF1/Ncf1	LAIR1/Lair1	UBE2V2/Ube2v2	ZNF644/Zfp644	FOSL2/Fosl2	DRAM2/Dram2	GTF3A/Gtf3a	WDR1/Wdr1	CEP78/Cep78	COX8A/Cox8a	HSPB11/Hspb11	ATM/Atm	HSPA5/Hspa5	AAK1/Aak1
mus.specific
ATF7IP/Atf7ip	FRAT2/Frat2	LAMTOR2/Lamtor2	MIER1/Mier1	PIK3CD/Pik3cd	CD40LG/Cd40lg	EMG1/Emg1	MADD/Madd	TTC14/Ttc14	B3GNT5/B3gnt5	SUSD3/Susd3	ZNF292/Zfp292	PAG1/Pag1	NCF4/Ncf4	PXK/Pxk	PRCP/Prcp	TAF6L/Taf6l	ICOS/Icos	GRAP2/Grap2	FAM189B/Fam189b	CTSH/Ctsh	C19orf38/AB124611	UNC93B1/Unc93b1	PELI1/Peli1	GDI2/Gdi2	STRBP/Strbp	MARCKSL1/Marcksl1	TBC1D1/Tbc1d1	TNFAIP8L2/Tnfaip8l2	RP9/Rp9	LYN/Lyn	DNAJC15/Dnajc15	GTF2I/Gtf2i	TRAPPC5/Trappc5	IL6R/Il6ra	SNX29/Snx29	DUSP5/Dusp5	SESN3/Sesn3	CDKN1B/Cdkn1b	TMEM234/Tmem234BP1/Nabp1	BCL11A/Bcl11a	SF3B2/Sf3b2	MDH1/Mdh1	FAIM/Faim	NSMCE4A/Nsmce4a	LCP2/Lcp2	ZNF622/Zfp622	TIA1/Tia1	ARL6IP1/Arl6ip1	C2orf42/C87436
[truncated: 265 more columns]
